# Supplementary material for: AMPK-Nrf2 Signaling Pathway in Phrenic Motoneurons following Cervical Spinal Cord Injury
Source: Antioxidants (Basel). 2022 Aug 26;11(9):1665. doi: 10.3390/antiox11091665 (PMC9495920; doi:10.3390/antiox11091665)
Supplement: Supplementary file 1 [file antioxidants-11-01665-s001.zip]

Archive with 1 entries (1 files):
- antioxidants-1862945-supplementary.pdf
